# Supplementary material for: In Vitro Activity of 22 Antibiotics against Achromobacter Isolates from People with Cystic Fibrosis. Are There New Therapeutic Options?
Source: Microorganisms. 2021 Nov 30;9(12):2473. doi: 10.3390/microorganisms9122473 (PMC8703882; doi:10.3390/microorganisms9122473)
Supplement: Supplementary file 1 [file microorganisms-09-02473-s001.zip]

Archive with 3 entries (3 files):
- 2021_Achromo microorga Table S1 review.pdf
- 2021_microorganism supdata3 review.pdf
- Copie de 2021_Achromo microorga Table S2.xlsx
