# Supplementary material for: In Vitro Activity of 22 Antibiotics against Achromobacter Isolates from People with Cystic Fibrosis. Are There New Therapeutic Options?
Source: Microorganisms. 2021 Nov 30;9(12):2473. doi: 10.3390/microorganisms9122473 (PMC8703882; doi:10.3390/microorganisms9122473)
Supplement: Supplementary file 1 [file microorganisms-09-02473-s001.zip › Copie de 2021_Achromo microorga Table S2.xlsx]

## Sheet: supdata table 2  (2)
		MIC (mg/L)
Isolate	Identification	Piperacillin	Piperacillin-tazobactam		Aztreonam		Cefepime		Ceftazidime	Ceftazidime-avibactam		Ceftolozane-tazobactam		Cefiderocol	Imipenem			Imipenem-relebactam	Meropenem			Meropenem-vaborbactam	Ciprofoxacin	Levofloxacin	Colistin			Fosfomycin		Gentamicin	Amikacin		Tobramycin		SXT		Eravacycline	Tigecycline
		Merlina	Merlina	Sensititreb	Merlina	Sensititreb	Merlina	Sensititreb	Merlina	Merlina	Sensititreb	Merlina	Sensititreb	Sensititreb	Merlina	Sensititreb	E-test	Sensititreb	Merlina	Sensititreb	E-test	Sensititreb	Merlina	Merlina	Merlina	Sensititreb	UMIC	Merlina	Sensititreb	Merlina	Merlina	Sensititreb	Merlina	Sensititreb	Merlina	Disk diffusion (mm)	Sensititreb	Sensititreb
1	A. xylosoxidans	≤4	2/4	≤4/4	>16	>32	>8	>16	>32	>8/4	>16/4	>8/4	>8/4	0.25	≤1	≤1		1/4	>16	>16		16/8	8	8	>8	>16		>128	>64	16	>32	>32	8	>4	8/152	7	0.5	≤0.5
2	A. xylosoxidans	32	32/4	32/4	>16	>32	>8	>16	>32	>8/4	>16/4	>8/4	>8/4	8	>8	2	6	2/4	8	16		8/8	>8	8	>8	>16		>128	>64	>32	>32	32	>32	>4	>8/152	7	0.5	1
3	A. xylosoxidans	≤4	2/4	≤4/4	>16	>32	>8	16	16	>8/4	8/4	>8/4	>8/4	≤0.03	≤1	≤1		0.5/4	1	1		0.5/8	8	4	>8	16		>128	>64	>32	>32	>32	32	>4	≤1/19	25	0.5	≤0.5
4	A. xylosoxidans	≤4	4/4	≤4/4	>16	>32	>8	>16	>32	>8/4	16/4	>8/4	>8/4	0.06	≤1	≤1		1/4	2	2		1/8	8	8	>8	>16		>128	>64	>32	>32	>32	>32	>4	≤1/19	28	>0.5	1
5	A. xylosoxidans	32	32/4	32/4	>16	>32	>8	>16	>32	>8/4	>16/4	>8/4	>8/4	0.25	>8	2	6	2/4	8	8		8/8	>8	8	>8	>16		>128	>64	>32	>32	>32	>32	>4	>8/152	7	>0.5	1
6	A. xylosoxidans	≤4	2/4	≤4/4	>16	>32	>8	>16	8	8/4	4/4	>8/4	>8/4	1	≤1	≤1		≤0.5/4	0.5	0.5		0.5/8	2	2	≤1	≤0.5		>128	>64	>32	>32	>32	>32	>4	≤1/19	32	0.25	≤0.5
7	A. xylosoxidans	>32	32/4	>32/4	>16	>32	>8	>16	>32	>8/4	>16/4	>8/4	>8/4	0.25	>8	2	4	2/4	4	4		2/8	>8	2	>8	>16		>128	>64	>32	>32	>32	>32	>4	>8/152	7	0.5	0.5
8	A. xylosoxidans	>32	>128/4	>32/4	>16	>32	>8	>16	>32	>8/4	16/4	>8/4	>8/4	0.5	>8	>8		>8/4	>16	>16		>16/8	8	4	4	16		64	64	32	32	>32	8	4	≤1/19	33	>0.5	1
9	A. xylosoxidans	32	32/4	32/4	>16	>32	>8	>16	>32	>8/4	>16/4	>8/4	>8/4	0.25	8	2	6	2/4	8	8		8/8	8	4	>8	>16		>128	>64	>32	>32	>32	>32	>4	>8/152	7	>0.5	1
10	A. xylosoxidans	8	8/4	8/4	>16	>32	>8	>16	>32	>8/4	>16/4	>8/4	>8/4	0.12	≤1	≤1		1/4	4	8		8/8	4	4	>8	16		>128	>64	>32	>32	>32	>32	>4	≤1/19	36	>0.5	1
11	A. xylosoxidans	4	≤1/4	≤4/4	>16	>32	>8	>16	16	>8/4	16/4	>8/4	>8/4	≤0.03	≤1	≤1		0.5/4	0.5	≤0.12		0.12/8	2	1	>8	>16		>128	>64	>32	>32	>32	32	>4	≤1/19	44	≤0.06	≤0.5
12	A. xylosoxidans	4	4/4	≤4/4	>16	>32	>8	>16	32	>8/4	>16/4	>8/4	>8/4	0.06	≤1	≤1		1/4	4	8		4/8	2	1	1	≤0.5		>128	>64	32	>32	>32	16	>4	≤1/19	26	0.25	≤0.5
13	A. xylosoxidans	4	≤1/4	≤4/4	>16	>32	>8	>16	4	4/4	8/4	>8	>8/4	0.25	≤1	≤1		0.5/4	4	16		16	>8	>8	2	4		>128	>64	32	32	>32	8	>4	≤1/19	27	>0.5	>1
14	A. xylosoxidans	>32	2/4	≤4/4	>16	>32	>8	16	8	>8/4	8/4	>8/4	>8/4	0.25	≤1	≤1		0.5/4	0.25	0.25		0.25/8	2	1	2	2		>128	>64	32	>32	>32	16	>4	≤1/19	38	0.5	1
15	Achromobacter sp.	≤4	≤1/4	≤4/4	>16	>32	8	4	4	4/4	4/4	>8/4	4/4	≤0.03	≤1	≤1		0.5/4	0.25	≤0.12		0.12/8	2	1	≤1	≤0.5		>128	>64	2	≤4	4	1	2	≤1/19	42	0.12	≤0.5
16	A. xylosoxidans	>32	>128/4	>32/4	>16	>32	>8	>16	>32	>8/4	8/4	>8/4	>8/4	0.5	>8	>8		4/4	>16	>16		16/8	>8	>8	>8	>16		>128	>64	>32	>32	>32	>32	>4	>8/152	7	>0.5	>1
17	A. xylosoxidans	≤4	≤1/4	≤4/4	>16	>32	>8	8	8	8/4	4/4	8/4	>8/4	≤0.03	≤1	≤1		1/4	0.5	0.5		0.25/8	2	2	4	2		>128	>64	16	32	32	8	>4	≤1/19	38	0.25	≤0.5
18	A. xylosoxidans	4	2/4	≤4/4	>16	>32	>8	>16	16	>8/4	16/4	>8/4	>8/4	0.06	≤1	≤1		1/4	1	1		1/8	4	2	1	≤0.5		>128	>64	4	16	16	2	4	≤1/19	33	0.25	≤0.5
19	A. xylosoxidans	32	32/4	32/4	>16	>32	>8	>16	>32	>8/4	>16/4	>8/4	8/4	0.25	>8	2	6	2/4	8	8		8/8	>8	4	>8	>16		>128	>64	>32	>32	>32	>32	>4	>8/152	7	>0.5	1
20	A. xylosoxidans	≤4	≤1/4	≤4/4	>16	>32	4	4	2	2/4	2/4	8/4	4/4	0.5	≤1	≤1		0.5/4	≤0.125	0.25		0.25/8	1	0.5	2	4		>128	>64	32	32	>32	32	>4	≤1/19	29	≤0.06	≤0.5
21	A. insolitus	16	16	8	>16	>32	>8	16	>32	>8	16/4	>8	à	>8	2	≤1		0.5	0.5	2	0.125	1	4	4	≤1	>16	0.5	>128	>64	8	8	8	32	>4	4/76	28	0.25	≤0.5
22	Achromobacter sp.	>32	>128/4	>32/4	>16	>32	>8	8	>32	>8/4	16/4	>8/4	>8/4	0.06	≤1	≤1		0.5/4	0.5	0.5		0.5/8	4	2	8	>16		>128	>64	>32	16	32	16	>4	≤1/19	40	0.12	≤0.5
23	Achromobacter sp.	≤4	≤1/4	≤4/4	>16	>32	8	8	2	2/4	2/4	8/4	8/4	0.06	≤1	≤1		0.5/4	≤0.125	≤0.12		≤0.06/8	4	2	≤1	≤0.5		>128	>64	16	16	32	8	>4	≤1/19	31	≤0.06	≤0.5
	MIC mg/L (n)	>32 (5)	>128/4 (3)	>32/4 (4)	>16 (23)	>32 (23)	>8 (20)	>16 (15)	>32 (12)	>8/4 (17)	>16/4 (8)	>8/4 (18)	>8/4 (18)	>8 (1)	>8 (6)	>8 (2)		>8/4 (1)	>16 (3)	>16 (3)		16/8 (3)	>8 (6)	>8 (2)	>8 (11)	>16 (11)		>128 (22)	>64 (22)	>32 (12)	> 32 (14)	>32 (16)	>32 (9)	>4 (20)	>8/152 (6)		>0.5 (8)	>1 (2)
		32 (4)	32/4 (5)	32/4 (4)			8 (2)	16 (3)	32 (1)	8/4 (2)	16/4 (6)	>8 (2)	8/4 (2)	8 (1)	8 (1)	2 (5)		4/4 (1)	8 (4)	16 (2)		8/8 (5)	8 (5)	8 (4)	8 (1)	16 (3)		64 (1)	64 (1)	32 (5)	32 (4)	32 (4)	32 (4)	4 (2)	8/152 (1)		0.5 (5)	1 (8)
		16 (1)	16 (1)	8/4 (2)			4 (1)	8 (3)	16 (3)	4/4 (2)	8/4 (4)	8/4 (3)	4/4 (2)	1 (1)	2(1)	≤1 (16)		2/4 (5)	4 (4)	8 (5)		4/8 (1)	4 (5)	4 (6)	4 (2)	4 (2)				16 (3)	16 (3)	16 (1)	16 (3)	2 (1)	≤1/19 (15)		0.25 (5)	0.5 (1)
		8 (1)	8/4 (1)	≤4/4 (13)				4 (2)	8 (3)	2/4 (2)	4/4 (3)		>8 (1)	0.5 (3)	≤1 (15)			1/4 (6)	2 (1)	4 (1)		2/8 (2)	2 (6)	2 (6)	2 (3)	2 (2)				8 (1)	8 (1)	8 (1)	8 (5)		4/76 (1)		0.12 (2)	≤0.5 (12)
		4 (4)	4/4 (2)						4 (2)		2/4 (2)			0.25 (7)				0.5/4 (9)	1 (2)	2 (2)		1/8 (3)	1 (1)	1 (4)	1 (2)	≤0.5 (5)				4 (1)	≤4 (1)	4 (1)	2 (1)				≤0.06 (3)
		≤4 (8)	2/4 (5)						2 (2)					0.12 (1)				≤0.5/4 (1)	0.5 (5)	1 (2)		0.5/8 (3)		0.5 (1)	≤1 (4)					2 (1)			1 (1)
			≤1/4 (6)											0.06 (5)					0.25 (2)	0.5 (3)		0.25/8 (3)
														≤0.03 (4)					≤0.125 (2)	0.25 (2)		0.12/8 (2)
																				≤0.12 (3)		≤0.06/8 (1)
